# Supplementary material for: Discrimination of the Activity of Low-Affinity Wild-Type and High-Affinity Mutant Recombinant BoNT/B by a SIMA Cell-Based Reporter Release Assay
Source: Toxins (Basel). 2022 Jan 17;14(1):65. doi: 10.3390/toxins14010065 (PMC8780439; doi:10.3390/toxins14010065)
Supplement: Supplementary file 1 [file toxins-14-00065-s001.zip]

Archive with 1 entries (1 files):
- toxins-1470624-supplementary.pdf
